# Supplementary material for: A 10 Year Long‐Lived Cellular and Humoral MERS‐CoV Immunity Cross‐Recognizing the Wild‐Type and Variants of SARS‐CoV‐2: A Potential One‐Way MERS‐CoV Cross‐Protection Toward a Pan‐Coronavirus Vaccine
Source: J Med Virol. 2025 Jan 17;97(1):e70071. doi: 10.1002/jmv.70071 (PMC11740004; doi:10.1002/jmv.70071)
Supplement: Supplementary file 2 — Supporting information. [file JMV-97-e70071-s002.xls]

## Sheet: EMC
Peptide Name	Peptide Sequence
1.EMC-E
1	MLPFVQERIGLFIVNFFIFT
2	LFIVNFFIFTVVCAITLLVC
3	VVCAITLLVCMAFLTATRLC
4	MAFLTATRLCVQCMTGFNTL
5	VQCMTGFNTLLVQPALYLYN
6	LVQPALYLYNTGRSVYVKFQ
7	TGRSVYVKFQDSKPPLPPDE
8	DSKPPLPPDEWV
2.EMC-M
1	MSNMTQLTEAQIIAIIKDWN
2	QIIAIIKDWNFAWSLIFLLI
3	FAWSLIFLLITIVLQYGYPS
4	TIVLQYGYPSRSMTVYVFKM
5	RSMTVYVFKMFVLWLLWPSS
6	FVLWLLWPSSMALSIFSAVY
7	MALSIFSAVYPIDLASQIIS
8	PIDLASQIISGIVAAVSAMM
9	GIVAAVSAMMWISYFVQSIR
10	WISYFVQSIRLFMRTGSWWS
11	LFMRTGSWWSFNPETNCLLN
12	FNPETNCLLNVPFGGTTVVR
13	VPFGGTTVVRPLVEDSTSVT
14	PLVEDSTSVTAVVTNGHLKM
15	AVVTNGHLKMAGMHFGACDY
16	AGMHFGACDYDRLPNEVTVA
17	DRLPNEVTVAKPNVLIALKM
18	KPNVLIALKMVKRQSYGTNS
19	VKRQSYGTNSGVAIYHRYKA
20	GVAIYHRYKAGNYRSPPITA
21	GNYRSPPITADIELALLRA
3. EMC-N
1	MASPAAPRAVSFADNNDITN
2	SFADNNDITNTNLSRGRGRN
3	TNLSRGRGRNPKPRAAPNNT
4	PKPRAAPNNTVSWYTGLTQH
5	VSWYTGLTQHGKVPLTFPPG
6	GKVPLTFPPGQGVPLNANST
7	QGVPLNANSTPAQNAGYWRR
8	PAQNAGYWRRQDRKINTGNG
9	QDRKINTGNGIKQLAPRWYF
10	IKQLAPRWYFYYTGTGPEAA
11	YYTGTGPEAALPFRAVKDGI
12	LPFRAVKDGIVWVHEDGATD
13	VWVHEDGATDAPSTFGTRNP
14	APSTFGTRNPNNDSAIVTQF
15	NNDSAIVTQFAPGTKLPKNF
16	APGTKLPKNFHIEGTGGNSQ
17	HIEGTGGNSQSSSRASSLSR
18	SSSRASSLSRNSSRSSSQGS
19	NSSRSSSQGSRSGNSTRGTS
20	RSGNSTRGTSPGPSGIGAVG
21	PGPSGIGAVGGDLLYLDLLN
22	GDLLYLDLLNRLQALESGKV
23	RLQALESGKVKQSQPKVITK
24	KQSQPKVITKKDAAAAKNKM
25	KDAAAAKNKMRHKRTSTKSF
26	RHKRTSTKSFNMVQAFGLRG
27	NMVQAFGLRGPGDLQGNFGD
28	PGDLQGNFGDLQLNKLGTED
29	LQLNKLGTEDPRWPQIAELA
30	PRWPQIAELAPTASAFMGMS
31	PTASAFMGMSQFKLTHQNND
32	QFKLTHQNNDDHGNPVYFLR
33	DHGNPVYFLRYSGAIKLDPK
34	YSGAIKLDPKNPNYNKWLEL
35	NPNYNKWLELLEQNIDAYKT
36	LEQNIDAYKTFPKKEKKQKA
37	FPKKEKKQKAPKEESTDQMS
38	PKEESTDQMSEPPKEQRVQG
39	EPPKEQRVQGSITQRTRTRP
40	SITQRTRTRPSVQPGPMIDV
41	SVQPGPMIDVNTD
4. EMC-S
1	MIHSVFLLMFLLTPTESYVD
2	LLTPTESYVDVGPDSVKSAC
3	VGPDSVKSACIEVDIQQTFF
4	IEVDIQQTFFDKTWPRPIDV
5	DKTWPRPIDVSKADGIIYPQ
6	SKADGIIYPQGRTYSNITIT
7	GRTYSNITITYQGLFPYQGD
8	YQGLFPYQGDHGDMYVYSAG
9	HGDMYVYSAGHATGTTPQKL
10	HATGTTPQKLFVANYSQDVK
11	FVANYSQDVKQFANGFVVRI
12	QFANGFVVRIGAAANSTGTV
13	GAAANSTGTVIISPSTSATI
14	IISPSTSATIRKIYPAFMLG
15	RKIYPAFMLGSSVGNFSDGK
16	SSVGNFSDGKMGRFFNHTLV
17	MGRFFNHTLVLLPDGCGTLL
18	LLPDGCGTLLRAFYCILEPR
19	RAFYCILEPRSGNHCPAGNS
20	SGNHCPAGNSYTSFATYHTP
21	YTSFATYHTPATDCSDGNYN
22	ATDCSDGNYNRNASLNSFKE
23	RNASLNSFKEYFNLRNCTFM
24	YFNLRNCTFMYTYNITEDEI
25	YTYNITEDEILEWFGITQTA
26	LEWFGITQTAQGVHLFSSRY
27	QGVHLFSSRYVDLYGGNMFQ
28	VDLYGGNMFQFATLPVYDTI
29	FATLPVYDTIKYYSIIPHSI
30	KYYSIIPHSIRSIQSDRKAW
31	RSIQSDRKAWAAFYVYKLQP
32	AAFYVYKLQPLTFLLDFSVD
33	LTFLLDFSVDGYIRRAIDCG
34	GYIRRAIDCGFNDLSQLHCS
35	FNDLSQLHCSYESFDVESGV
36	YESFDVESGVYSVSSFEAKP
37	YSVSSFEAKPSGSVVEQAEG
38	SGSVVEQAEGVECDFSPLLS
39	VECDFSPLLSGTPPQVYNFK
40	GTPPQVYNFKRLVFTNCNYN
41	RLVFTNCNYNLTKLLSLFSV
42	LTKLLSLFSVNDFTCSQISP
43	NDFTCSQISPAAIASNCYSS
44	AAIASNCYSSLILDYFSYPL
45	LILDYFSYPLSMKSDLSVSS
46	SMKSDLSVSSAGPISQFNYK
47	AGPISQFNYKQSFSNPTCLI
48	QSFSNPTCLILATVPHNLTT
49	LATVPHNLTTITKPLKYSYI
50	ITKPLKYSYINKCSRLLSDD
51	NKCSRLLSDDRTEVPQLVNA
52	RTEVPQLVNANQYSPCVSIV
53	NQYSPCVSIVPSTVWEDGDY
54	PSTVWEDGDYYRKQLSPLEG
55	YRKQLSPLEGGGWLVASGST
56	GGWLVASGSTVAMTEQLQMG
57	VAMTEQLQMGFGITVQYGTD
58	FGITVQYGTDTNSVCPKLEF
59	TNSVCPKLEFANDTKIASQL
60	ANDTKIASQLGNCVEYSLYG
61	GNCVEYSLYGVSGRGVFQNC
62	VSGRGVFQNCTAVGVRQQRF
63	TAVGVRQQRFVYDAYQNLVG
64	VYDAYQNLVGYYSDDGNYYC
65	YYSDDGNYYCLRACVSVPVS
66	LRACVSVPVSVIYDKETKTH
67	VIYDKETKTHATLFGSVACE
68	ATLFGSVACEHISSTMSQYS
69	HISSTMSQYSRSTRSMLKRR
70	RSTRSMLKRRDSTYGPLQTP
71	DSTYGPLQTPVGCVLGLVNS
72	VGCVLGLVNSSLFVEDCKLP
73	SLFVEDCKLPLGQSLCALPD
74	LGQSLCALPDTPSTLTPRSV
75	TPSTLTPRSVRSVPGEMRLA
76	RSVPGEMRLASIAFNHPIQV
77	SIAFNHPIQVDQLNSSYFKL
78	DQLNSSYFKLSIPTNFSFGV
79	SIPTNFSFGVTQEYIQTTIQ
80	TQEYIQTTIQKVTVDCKQYV
81	KVTVDCKQYVCNGFQKCEQL
82	CNGFQKCEQLLREYGQFCSK
83	LREYGQFCSKINQALHGANL
84	INQALHGANLRQDDSVRNLF
85	RQDDSVRNLFASVKSSQSSP
86	ASVKSSQSSPIIPGFGGDFN
87	IIPGFGGDFNLTLLEPVSIS
88	LTLLEPVSISTGSRSARSAI
89	TGSRSARSAIEDLLFDKVTI
90	EDLLFDKVTIADPGYMQGYD
91	ADPGYMQGYDDCMQQGPASA
92	DCMQQGPASARDLICAQYVA
93	RDLICAQYVAGYKVLPPLMD
94	GYKVLPPLMDVNMEAAYTSS
95	VNMEAAYTSSLLGSIAGVGW
96	LLGSIAGVGWTAGLSSFAAI
97	TAGLSSFAAIPFAQSIFYRL
98	PFAQSIFYRLNGVGITQQVL
99	NGVGITQQVLSENQKLIANK
100	SENQKLIANKFNQALGAMQT
101	FNQALGAMQTGFTTTNEAFQ
102	GFTTTNEAFQKVQDAVNNNA
103	KVQDAVNNNAQALSKLASEL
104	QALSKLASELSNTFGAISAS
105	SNTFGAISASIGDIIQRLDV
106	IGDIIQRLDVLEQDAQIDRL
107	LEQDAQIDRLINGRLTTLNA
108	INGRLTTLNAFVAQQLVRSE
109	FVAQQLVRSESAALSAQLAK
110	SAALSAQLAKDKVNECVKAQ
111	DKVNECVKAQSKRSGFCGQG
112	SKRSGFCGQGTHIVSFVVNA
113	THIVSFVVNAPNGLYFMHVG
114	PNGLYFMHVGYYPSNHIEVV
115	YYPSNHIEVVSAYGLCDAAN
116	SAYGLCDAANPTNCIAPVNG
117	PTNCIAPVNGYFIKTNNTRI
118	YFIKTNNTRIVDEWSYTGSS
119	VDEWSYTGSSFYAPEPITSL
120	FYAPEPITSLNTKYVAPQVT
121	NTKYVAPQVTYQNISTNLPP
122	YQNISTNLPPPLLGNSTGID
123	PLLGNSTGIDFQDELDEFFK
124	FQDELDEFFKNVSTSIPNFG
125	NVSTSIPNFGSLTQINTTLL
126	SLTQINTTLLDLTYEMLSLQ
127	DLTYEMLSLQQVVKALNESY
128	QVVKALNESYIDLKELGNYT
129	IDLKELGNYTYYNKWPWYIW
130	YYNKWPWYIWLGFIAGLVAL
131	LGFIAGLVALALCVFFILCC
132	ALCVFFILCCTGCGTNCMGK
133	TGCGTNCMGKLKCNRCCDRY
134	LKCNRCCDRYEEYDLEPHKV
135	EEYDLEPHKVHVH

## Sheet: WT SARS-CoV-2
	sequence
nCoV-S-1	MFVFLVLLPLVSSQCVNLTT
nCoV-S-2	VSSQCVNLTTRTQLPPAYTN
nCoV-S-3	RTQLPPAYTNSFTRGVYYPD
nCoV-S-4	SFTRGVYYPDKVFRSSVLHS
nCoV-S-5	KVFRSSVLHSTQDLFLPFFS
nCoV-S-6	TQDLFLPFFSNVTWFHAIHV
nCoV-S-7	NVTWFHAIHVSGTNGTKRFD
nCoV-S-8	SGTNGTKRFDNPVLPFNDGV
nCoV-S-9	NPVLPFNDGVYFASTEKSNI
nCoV-S-10	YFASTEKSNIIRGWIFGTTL
nCoV-S-11	IRGWIFGTTLDSKTQSLLIV
nCoV-S-12	DSKTQSLLIVNNATNVVIKV
nCoV-S-13	NNATNVVIKVCEFQFCNDPF
nCoV-S-14	CEFQFCNDPFLGVYYHKNNK
nCoV-S-15	LGVYYHKNNKSWMESEFRVY
nCoV-S-16	SWMESEFRVYSSANNCTFEY
nCoV-S-17	SSANNCTFEYVSQPFLMDLE
nCoV-S-18	VSQPFLMDLEGKQGNFKNLR
nCoV-S-19	GKQGNFKNLREFVFKNIDGY
nCoV-S-20	EFVFKNIDGYFKIYSKHTPI
nCoV-S-21	FKIYSKHTPINLVRDLPQGF
nCoV-S-22	NLVRDLPQGFSALEPLVDLP
nCoV-S-23	SALEPLVDLPIGINITRFQT
nCoV-S-24	IGINITRFQTLLALHRSYLT
nCoV-S-25	LLALHRSYLTPGDSSSGWTA
nCoV-S-26	PGDSSSGWTAGAAAYYVGYL
nCoV-S-27	GAAAYYVGYLQPRTFLLKYN
nCoV-S-28	QPRTFLLKYNENGTITDAVD
nCoV-S-29	ENGTITDAVDCALDPLSETK
nCoV-S-30	CALDPLSETKCTLKSFTVEK
nCoV-S-31	CTLKSFTVEKGIYQTSNFRV
nCoV-S-32	GIYQTSNFRVQPTESIVRFP
nCoV-S-33	QPTESIVRFPNITNLCPFGE
nCoV-S-34	NITNLCPFGEVFNATRFASV
nCoV-S-35	VFNATRFASVYAWNRKRISN
nCoV-S-36	YAWNRKRISNCVADYSVLYN
nCoV-S-37	CVADYSVLYNSASFSTFKCY
nCoV-S-38	SASFSTFKCYGVSPTKLNDL
nCoV-S-39	GVSPTKLNDLCFTNVYADSF
nCoV-S-40	CFTNVYADSFVIRGDEVRQI
nCoV-S-41	VIRGDEVRQIAPGQTGKIAD
nCoV-S-42	APGQTGKIADYNYKLPDDFT
nCoV-S-43	YNYKLPDDFTGCVIAWNSNN
nCoV-S-44	GCVIAWNSNNLDSKVGGNYN
nCoV-S-45	LDSKVGGNYNYLYRLFRKSN
nCoV-S-46	YLYRLFRKSNLKPFERDIST
nCoV-S-47	LKPFERDISTEIYQAGSTPC
nCoV-S-48	EIYQAGSTPCNGVEGFNCYF
nCoV-S-49	NGVEGFNCYFPLQSYGFQPT
nCoV-S-50	PLQSYGFQPTNGVGYQPYRV
nCoV-S-51	NGVGYQPYRVVVLSFELLHA
nCoV-S-52	VVLSFELLHAPATVCGPKKS
nCoV-S-53	PATVCGPKKSTNLVKNKCVN
nCoV-S-54	TNLVKNKCVNFNFNGLTGTG
nCoV-S-55	FNFNGLTGTGVLTESNKKFL
nCoV-S-56	VLTESNKKFLPFQQFGRDIA
nCoV-S-57	PFQQFGRDIADTTDAVRDPQ
nCoV-S-58	DTTDAVRDPQTLEILDITPC
nCoV-S-59	TLEILDITPCSFGGVSVITP
nCoV-S-60	SFGGVSVITPGTNTSNQVAV
nCoV-S-61	GTNTSNQVAVLYQDVNCTEV
nCoV-S-62	LYQDVNCTEVPVAIHADQLT
nCoV-S-63	PVAIHADQLTPTWRVYSTGS
nCoV-S-64	PTWRVYSTGSNVFQTRAGCL
nCoV-S-65	NVFQTRAGCLIGAEHVNNSY
nCoV-S-66	IGAEHVNNSYECDIPIGAGI
nCoV-S-67	ECDIPIGAGICASYQTQTNS
nCoV-S-68	CASYQTQTNSPRRARSVASQ
nCoV-S-69	PRRARSVASQSIIAYTMSLG
nCoV-S-70	SIIAYTMSLGAENSVAYSNN
nCoV-S-71	AENSVAYSNNSIAIPTNFTI
nCoV-S-72	SIAIPTNFTISVTTEILPVS
nCoV-S-73	SVTTEILPVSMTKTSVDCTM
nCoV-S-74	MTKTSVDCTMYICGDSTECS
nCoV-S-75	YICGDSTECSNLLLQYGSFC
nCoV-S-76	NLLLQYGSFCTQLNRALTGI
nCoV-S-77	TQLNRALTGIAVEQDKNTQE
nCoV-S-78	AVEQDKNTQEVFAQVKQIYK
nCoV-S-79	VFAQVKQIYKTPPIKDFGGF
nCoV-S-80	TPPIKDFGGFNFSQILPDPS
nCoV-S-81	NFSQILPDPSKPSKRSFIED
nCoV-S-82	KPSKRSFIEDLLFNKVTLAD
nCoV-S-83	LLFNKVTLADAGFIKQYGDC
nCoV-S-84	AGFIKQYGDCLGDIAARDLI
nCoV-S-85	LGDIAARDLICAQKFNGLTV
nCoV-S-86	CAQKFNGLTVLPPLLTDEMI
nCoV-S-87	LPPLLTDEMIAQYTSALLAG
nCoV-S-88	AQYTSALLAGTITSGWTFGA
nCoV-S-89	TITSGWTFGAGAALQIPFAM
nCoV-S-90	GAALQIPFAMQMAYRFNGIG
nCoV-S-91	QMAYRFNGIGVTQNVLYENQ
nCoV-S-92	VTQNVLYENQKLIANQFNSA
nCoV-S-93	KLIANQFNSAIGKIQDSLSS
nCoV-S-94	IGKIQDSLSSTASALGKLQD
nCoV-S-95	TASALGKLQDVVNQNAQALN
nCoV-S-96	VVNQNAQALNTLVKQLSSNF
nCoV-S-97	TLVKQLSSNFGAISSVLNDI
nCoV-S-98	GAISSVLNDILSRLDKVEAE
nCoV-S-99	LSRLDKVEAEVQIDRLITGR
nCoV-S-100	VQIDRLITGRLQSLQTYVTQ
nCoV-S-101	LQSLQTYVTQQLIRAAEIRA
nCoV-S-102	QLIRAAEIRASANLAATKMS
nCoV-S-103	SANLAATKMSECVLGQSKRV
nCoV-S-104	ECVLGQSKRVDFCGKGYHLM
nCoV-S-105	DFCGKGYHLMSFPQSAPHGV
nCoV-S-106	SFPQSAPHGVVFLHVTYVPA
nCoV-S-107	VFLHVTYVPAQEKNFTTAPA
nCoV-S-108	QEKNFTTAPAICHDGKAHFP
nCoV-S-109	ICHDGKAHFPREGVFVSNGT
nCoV-S-110	REGVFVSNGTHWFVTQRNFY
nCoV-S-111	HWFVTQRNFYEPQIITTDNT
nCoV-S-112	EPQIITTDNTFVSGNCDVVI
nCoV-S-113	FVSGNCDVVIGIVNNTVYDP
nCoV-S-114	GIVNNTVYDPLQPELDSFKE
nCoV-S-115	LQPELDSFKEELDKYFKNHT
nCoV-S-116	ELDKYFKNHTSPDVDLGDIS
nCoV-S-117	SPDVDLGDISGINASVVNIQ
nCoV-S-118	GINASVVNIQKEIDRLNEVA
nCoV-S-119	KEIDRLNEVAKNLNESLIDL
nCoV-S-120	KNLNESLIDLQELGKYEQYI
nCoV-S-121	QELGKYEQYIKWPWYIWLGF
nCoV-S-122	KWPWYIWLGFIAGLIAIVMV
nCoV-S-123	IAGLIAIVMVTIMLCCMTSC
nCoV-S-124	TIMLCCMTSCCSCLKGCCSC
nCoV-S-125	CSCLKGCCSCGSCCKFDEDD
nCoV-S-126	GSCCKFDEDDSEPVLKGVKL
nCoV-S-127	SEPVLKGVKLHYT
nCoV-S-128	CKFDEDDSEPVLKGVKLHYT
nCoV-N-1	MSDNGPQNQRNAPRITFGGP
nCoV-N-2	NAPRITFGGPSDSTGSNQNG
nCoV-N-3	SDSTGSNQNGERSGARSKQR
nCoV-N-4	ERSGARSKQRRPQGLPNNTA
nCoV-N-5	RPQGLPNNTASWFTALTQHG
nCoV-N-6	SWFTALTQHGKEDLKFPRGQ
nCoV-N-7	KEDLKFPRGQGVPINTNSSP
nCoV-N-8	GVPINTNSSPDDQIGYYRRA
nCoV-N-9	DDQIGYYRRATRRIRGGDGK
nCoV-N-10	TRRIRGGDGKMKDLSPRWYF
nCoV-N-11	MKDLSPRWYFYYLGTGPEAG
nCoV-N-12	YYLGTGPEAGLPYGANKDGI
nCoV-N-13	LPYGANKDGIIWVATEGALN
nCoV-N-14	IWVATEGALNTPKDHIGTRN
nCoV-N-15	TPKDHIGTRNPANNAAIVLQ
nCoV-N-16	PANNAAIVLQLPQGTTLPKG
nCoV-N-17	LPQGTTLPKGFYAEGSRGGS
nCoV-N-18	FYAEGSRGGSQASSRSSSRS
nCoV-N-19	QASSRSSSRSRNSSRNSTPG
nCoV-N-20	RNSSRNSTPGSSRGTSPARM
nCoV-N-21	SSRGTSPARMAGNGGDAALA
nCoV-N-22	AGNGGDAALALLLLDRLNQL
nCoV-N-23	LLLLDRLNQLESKMSGKGQQ
nCoV-N-24	ESKMSGKGQQQQGQTVTKKS
nCoV-N-25	QQGQTVTKKSAAEASKKPRQ
nCoV-N-26	AAEASKKPRQKRTATKAYNV
nCoV-N-27	KRTATKAYNVTQAFGRRGPE
nCoV-N-28	TQAFGRRGPEQTQGNFGDQE
nCoV-N-29	QTQGNFGDQELIRQGTDYKH
nCoV-N-30	LIRQGTDYKHWPQIAQFAPS
nCoV-N-31	WPQIAQFAPSASAFFGMSRI
nCoV-N-32	ASAFFGMSRIGMEVTPSGTW
nCoV-N-33	GMEVTPSGTWLTYTGAIKLD
nCoV-N-34	LTYTGAIKLDDKDPNFKDQV
nCoV-N-35	DKDPNFKDQVILLNKHIDAY
nCoV-N-36	ILLNKHIDAYKTFPPTEPKK
nCoV-N-37	KTFPPTEPKKDKKKKADETQ
nCoV-N-38	DKKKKADETQALPQRQKKQQ
nCoV-N-39	ALPQRQKKQQTVTLLPAADL
nCoV-N-40	TVTLLPAADLDDFSKQLQQS
nCoV-N-41	DDFSKQLQQSMSSADSTQA
nCoV-N-42	LDDFSKQLQQSMSSADSTQA
nCoV-M-1	MADSNGTITVEELKKLLEQW
nCoV-M-2	EELKKLLEQWNLVIGFLFLT
nCoV-M-3	NLVIGFLFLTWICLLQFAYA
nCoV-M-4	WICLLQFAYANRNRFLYIIK
nCoV-M-5	NRNRFLYIIKLIFLWLLWPV
nCoV-M-6	LIFLWLLWPVTLACFVLAAV
nCoV-M-7	TLACFVLAAVYRINWITGGI
nCoV-M-8	YRINWITGGIAIAMACLVGL
nCoV-M-9	AIAMACLVGLMWLSYFIASF
nCoV-M-10	MWLSYFIASFRLFARTRSMW
nCoV-M-11	RLFARTRSMWSFNPETNILL
nCoV-M-12	SFNPETNILLNVPLHGTILT
nCoV-M-13	NVPLHGTILTRPLLESELVI
nCoV-M-14	RPLLESELVIGAVILRGHLR
nCoV-M-15	GAVILRGHLRIAGHHLGRCD
nCoV-M-16	IAGHHLGRCDIKDLPKEITV
nCoV-M-17	IKDLPKEITVATSRTLSYYK
nCoV-M-18	ATSRTLSYYKLGASQRVAGD
nCoV-M-19	LGASQRVAGDSGFAAYSRYR
nCoV-M-20	SGFAAYSRYRIGNYKLNTDH
nCoV-M-21	IGNYKLNTDHSSSSDNIALL
nCoV-M-22	SSSSDNIALLVQ
nCoV-M-23	NYKLNTDHSSSSDNIALLVQ
nCoV-E-1	MYSFVSEETGTLIVNSVLLF
nCoV-E-2	TLIVNSVLLFLAFVVFLLVT
nCoV-E-3	LAFVVFLLVTLAILTALRLC
nCoV-E-4	LAILTALRLCAYCCNIVNVS
nCoV-E-5	AYCCNIVNVSLVKPSFYVYS
nCoV-E-6	LVKPSFYVYSRVKNLNSSRV
nCoV-E-7	RVKNLNSSRVPDLLV
nCoV-E-8	FYVYSRVKNLNSSRVPDLLV
